# Supplementary material for: Crystal Structure, Chemical Bond, and Microwave Dielectric Properties of Ba1−xSrx(Zn1/3Nb2/3)O3 Solid Solution Ceramics
Source: Molecules. 2023 Apr 13;28(8):3451. doi: 10.3390/molecules28083451 (PMC10141137; doi:10.3390/molecules28083451)
Supplement: Supplementary file 1 [file molecules-28-03451-s001.zip]

Archive with 1 entries (1 files):
- molecules-2256261-supplementary.pdf
